# Supplementary material for: Functionalized GO Membranes for Efficient Separation of Acid Gases from Natural Gas: A Computational Mechanistic Understanding
Source: Membranes (Basel). 2022 Nov 16;12(11):1155. doi: 10.3390/membranes12111155 (PMC9693057; doi:10.3390/membranes12111155)
Supplement: Supplementary file 1 [file membranes-12-01155-s001.zip]

Archive with 1 entries (1 files):
- membranes-2010524-supplementary.pdf
